# Supplementary material for: ZnO/Graphene Oxide on Halloysite Nanotubes as a Superabsorbent Nanocomposite Photocatalyst for the Degradation of Organic Dyes
Source: Nanomaterials (Basel). 2023 Jun 21;13(13):1895. doi: 10.3390/nano13131895 (PMC10343214; doi:10.3390/nano13131895)
Supplement: Supplementary file 1 [file nanomaterials-13-01895-s001.zip]

Archive with 1 entries (1 files):
- nanomaterials-2460777-supplementary.pdf
